# Supplementary material for: Comprehensive Profiling Identifies Circulating microRNA Dysregulation in Vietnamese Patients with Heart Failure
Source: Int J Mol Sci. 2025 Sep 18;26(18):9076. doi: 10.3390/ijms26189076 (PMC12470235; doi:10.3390/ijms26189076)
Supplement: Supplementary file 1 [file ijms-26-09076-s001.zip]

Archive with 1 entries (1 files):
- ijms-3834933-supplementary.xlsx
