# Supplementary material for: Comprehensive Profiling Identifies Circulating microRNA Dysregulation in Vietnamese Patients with Heart Failure
Source: Int J Mol Sci. 2025 Sep 18;26(18):9076. doi: 10.3390/ijms26189076 (PMC12470235; doi:10.3390/ijms26189076)
Supplement: Supplementary file 1 [file ijms-26-09076-s001.zip › ijms-3834933-supplementary.xlsx]

## Sheet: Table S1
Table S1. miRNA panels
miRNA	Common panel	HF specific panel	non-HF specific panel
hsa-let-7a-3p	+	+	+
hsa-let-7a-5p	+	+	+
hsa-let-7b-3p	+	+	+
hsa-let-7b-5p	+	+	+
hsa-let-7c-5p	+	+	+
hsa-let-7d-3p	+	+	+
hsa-let-7d-5p	+	+	+
hsa-let-7e-5p	+	+	+
hsa-let-7f-2-3p	+	+	+
hsa-let-7f-5p	+	+	+
hsa-let-7g-5p	+	+	+
hsa-let-7i-5p	+	+	+
hsa-miR-100-5p	+	+	+
hsa-miR-101-3p	+	+	+
hsa-miR-103a-3p	+	+	+
hsa-miR-103b	+	+	+
hsa-miR-106b-3p	+	+	+
hsa-miR-106b-5p	+	+	+
hsa-miR-107	+	+	+
hsa-miR-10a-5p	+	+	+
hsa-miR-10b-3p	+		+
hsa-miR-10b-5p	+	+	+
hsa-miR-11400	+	+	+
hsa-miR-1180-3p	+	+	+
hsa-miR-122-5p	+	+	+
hsa-miR-1228-5p	+	+	+
hsa-miR-122b-3p	+	+	+
hsa-miR-122b-5p			+
hsa-miR-1246	+	+	+
hsa-miR-1255b-5p	+	+	+
hsa-miR-125a-5p	+	+	+
hsa-miR-125b-5p	+	+	+
hsa-miR-1260a	+	+	+
hsa-miR-126-3p	+	+	+
hsa-miR-126-5p	+	+	+
hsa-miR-127-3p	+	+	+
hsa-miR-1278	+	+	+
hsa-miR-128-3p	+	+	+
hsa-miR-1285-3p	+	+	+
hsa-miR-1285-5p			+
hsa-miR-1290	+	+	+
hsa-miR-1292-5p		+
hsa-miR-1294	+	+	+
hsa-miR-129-5p	+	+	+
hsa-miR-1299			+
hsa-miR-1301-3p	+	+	+
hsa-miR-1307-3p	+	+	+
hsa-miR-1307-5p	+		+
hsa-miR-130b-5p	+	+	+
hsa-miR-132-5p	+	+	+
hsa-miR-134-5p			+
hsa-miR-139-3p	+	+	+
hsa-miR-139-5p	+	+	+
hsa-miR-1-3p	+		+
hsa-miR-140-3p	+	+	+
hsa-miR-140-5p	+	+	+
hsa-miR-142-3p	+	+	+
hsa-miR-142-5p	+	+	+
hsa-miR-143-3p	+	+	+
hsa-miR-144-3p	+	+	+
hsa-miR-144-5p	+	+	+
hsa-miR-145-3p	+	+	+
hsa-miR-146a-5p	+	+	+
hsa-miR-146b-5p	+	+	+
hsa-miR-148a-3p	+	+	+
hsa-miR-148a-5p			+
hsa-miR-148b-3p	+	+	+
hsa-miR-150-3p	+	+	+
hsa-miR-150-5p	+	+	+
hsa-miR-151a-3p	+	+	+
hsa-miR-152-3p	+	+	+
hsa-miR-155-5p	+	+	+
hsa-miR-15a-5p	+	+	+
hsa-miR-15b-3p	+	+	+
hsa-miR-15b-5p	+	+	+
hsa-miR-16-2-3p	+	+	+
hsa-miR-16-5p	+	+	+
hsa-miR-17-5p	+	+	+
hsa-miR-181a-2-3p	+	+	+
hsa-miR-181a-3p	+		+
hsa-miR-181a-5p	+	+	+
hsa-miR-181b-5p	+	+	+
hsa-miR-181d-5p	+	+	+
hsa-miR-182-5p	+	+	+
hsa-miR-1827			+
hsa-miR-183-5p	+	+	+
hsa-miR-184			+
hsa-miR-1843	+	+	+
hsa-miR-185-3p	+		+
hsa-miR-185-5p	+	+	+
hsa-miR-186-5p	+	+	+
hsa-miR-1908-5p	+	+	+
hsa-miR-191-3p			+
hsa-miR-191-5p	+	+	+
hsa-miR-192-5p	+	+	+
hsa-miR-193a-5p	+	+	+
hsa-miR-193b-5p	+	+	+
hsa-miR-194-5p	+	+	+
hsa-miR-195-3p			+
hsa-miR-195-5p	+	+	+
hsa-miR-196b-5p			+
hsa-miR-197-3p	+	+	+
hsa-miR-199a-3p	+	+	+
hsa-miR-199a-5p	+	+	+
hsa-miR-199b-3p	+	+	+
hsa-miR-19a-3p	+	+	+
hsa-miR-19b-3p	+	+	+
hsa-miR-200a-3p	+	+	+
hsa-miR-200b-3p	+		+
hsa-miR-200c-3p	+	+	+
hsa-miR-204-3p	+	+	+
hsa-miR-206	+	+	+
hsa-miR-20a-5p	+	+	+
hsa-miR-20b-5p	+	+	+
hsa-miR-2110	+	+	+
hsa-miR-214-5p			+
hsa-miR-215-5p	+	+	+
hsa-miR-21-5p	+	+	+
hsa-miR-221-3p	+	+	+
hsa-miR-221-5p			+
hsa-miR-222-3p	+	+	+
hsa-miR-223-3p	+	+	+
hsa-miR-223-5p	+	+	+
hsa-miR-22-3p	+	+	+
hsa-miR-224-5p	+	+	+
hsa-miR-22-5p	+	+	+
hsa-miR-23a-3p	+	+	+
hsa-miR-23b-3p	+	+	+
hsa-miR-24-3p	+	+	+
hsa-miR-25-3p	+	+	+
hsa-miR-25-5p			+
hsa-miR-26a-5p	+	+	+
hsa-miR-26b-5p	+	+	+
hsa-miR-27a-3p	+	+	+
hsa-miR-27a-5p	+	+	+
hsa-miR-27b-3p	+	+	+
hsa-miR-28-3p	+	+	+
hsa-miR-28-5p	+	+	+
hsa-miR-29a-3p	+	+	+
hsa-miR-29b-3p	+	+	+
hsa-miR-29c-3p			+
hsa-miR-3074-3p	+	+	+
hsa-miR-3074-5p	+	+	+
hsa-miR-30a-3p	+	+	+
hsa-miR-30a-5p	+	+	+
hsa-miR-30b-5p		+
hsa-miR-30c-5p	+	+	+
hsa-miR-30d-5p	+	+	+
hsa-miR-30e-3p	+	+	+
hsa-miR-30e-5p	+	+	+
hsa-miR-3120-5p			+
hsa-miR-3158-3p	+	+	+
hsa-miR-3158-5p	+	+	+
hsa-miR-3168	+	+	+
hsa-miR-3184-3p	+	+	+
hsa-miR-3184-5p	+	+	+
hsa-miR-320a-3p	+	+	+
hsa-miR-320b	+	+	+
hsa-miR-320c	+	+	+
hsa-miR-320d	+	+	+
hsa-miR-32-5p	+	+	+
hsa-miR-328-3p	+	+	+
hsa-miR-330-3p			+
hsa-miR-330-5p	+	+	+
hsa-miR-335-3p	+	+	+
hsa-miR-339-3p	+	+	+
hsa-miR-340-3p	+	+	+
hsa-miR-340-5p	+	+	+
hsa-miR-342-5p	+	+	+
hsa-miR-345-5p	+	+	+
hsa-miR-3529-3p	+	+	+
hsa-miR-3605-5p			+
hsa-miR-3613-5p	+	+	+
hsa-miR-361-3p	+	+	+
hsa-miR-3615	+	+	+
hsa-miR-361-5p	+	+	+
hsa-miR-363-3p	+	+	+
hsa-miR-363-5p	+		+
hsa-miR-370-3p	+	+	+
hsa-miR-374a-3p	+		+
hsa-miR-374a-5p	+	+	+
hsa-miR-375-3p	+	+	+
hsa-miR-378a-3p	+	+	+
hsa-miR-378c	+	+	+
hsa-miR-378d	+		+
hsa-miR-379-5p	+	+	+
hsa-miR-381-3p	+	+	+
hsa-miR-382-5p			+
hsa-miR-3913-3p	+	+	+
hsa-miR-3913-5p	+	+	+
hsa-miR-3960	+		+
hsa-miR-409-3p	+	+	+
hsa-miR-421	+	+	+
hsa-miR-423-3p	+	+	+
hsa-miR-423-5p	+	+	+
hsa-miR-424-3p	+	+	+
hsa-miR-425-5p	+	+	+
hsa-miR-4306	+	+	+
hsa-miR-432-5p	+	+	+
hsa-miR-4429	+	+	+
hsa-miR-450a-5p	+	+	+
hsa-miR-4510	+	+	+
hsa-miR-451a	+	+	+
hsa-miR-4732-3p	+	+	+
hsa-miR-4732-5p	+	+	+
hsa-miR-483-5p	+	+	+
hsa-miR-484	+	+	+
hsa-miR-485-5p	+	+	+
hsa-miR-486-3p	+	+	+
hsa-miR-486-5p	+	+	+
hsa-miR-493-3p	+	+	+
hsa-miR-499a-5p	+	+	+
hsa-miR-499b-3p	+	+	+
hsa-miR-501-3p	+	+	+
hsa-miR-502-3p	+	+	+
hsa-miR-503-5p	+	+	+
hsa-miR-505-5p	+	+	+
hsa-miR-511-5p	+	+	+
hsa-miR-516b-5p			+
hsa-miR-532-5p	+	+	+
hsa-miR-543	+	+	+
hsa-miR-548aj-5p			+
hsa-miR-548am-3p	+	+	+
hsa-miR-548aq-3p			+
hsa-miR-548d-5p		+
hsa-miR-548g-5p			+
hsa-miR-548o-3p	+	+	+
hsa-miR-548x-5p			+
hsa-miR-550a-5p	+	+	+
hsa-miR-574-5p	+	+	+
hsa-miR-576-3p	+	+	+
hsa-miR-582-3p	+	+	+
hsa-miR-584-5p	+	+	+
hsa-miR-589-5p		+
hsa-miR-598-3p	+		+
hsa-miR-6130	+	+	+
hsa-miR-6131	+	+	+
hsa-miR-615-3p	+	+	+
hsa-miR-625-3p	+	+	+
hsa-miR-625-5p	+	+	+
hsa-miR-629-5p	+	+	+
hsa-miR-642a-3p			+
hsa-miR-642b-5p			+
hsa-miR-651-5p	+		+
hsa-miR-652-3p	+	+	+
hsa-miR-654-3p	+	+
hsa-miR-659-5p		+
hsa-miR-664a-5p	+		+
hsa-miR-6842-3p	+	+	+
hsa-miR-708-3p	+		+
hsa-miR-744-5p	+	+	+
hsa-miR-7-5p	+	+	+
hsa-miR-769-5p	+	+	+
hsa-miR-7706	+	+	+
hsa-miR-7847-3p	+	+
hsa-miR-92a-3p	+	+	+
hsa-miR-92b-3p	+	+	+
hsa-miR-92b-5p	+	+	+
hsa-miR-93-5p	+	+	+
hsa-miR-941	+	+	+
hsa-miR-942-5p			+
hsa-miR-95-3p	+	+	+
hsa-miR-96-5p	+	+	+
hsa-miR-98-5p	+	+	+
hsa-miR-9985	+	+	+
hsa-miR-99a-5p	+	+	+
hsa-miR-99b-3p	+	+	+
hsa-miR-99b-5p	+	+	+

## Sheet: Table S2
Table S2. Strongly predicted target genes of the DE-miRNAs and unique miRNAs
Strongly predicted target genes of DE-miRNAs	Strongly predicted target genes of unique miRNAs
MTDH	MBNL3
SMAD3	SNAI1
MMP16	EIF2S1
PLCE1	EIF5A2
CASP3	RASAL2
APOE	CTHRC1
DNAJA4	HOXA1
NKIRAS2	CCNE2
SKI	SMAD1
NOTCH3	BCL6
ESR1	SOCS1
MET	CAT
UTRN	ATG12
FSTL1	RUNX2
CDK4	DNMT1
CCND2	SERPINE1
TAC1	BECN1
PAX3	ERG
GJA1	DLL4
ACTL6A	BCL9
NR1H3	NOTCH1
NRP1	SIX1
VAMP2	MBNL1
GPD2	MBNL2
TKT	TP53
PGD	BCL2
G6PD	PDGFRB
CCND1	MAP3K8
SFRP1	FXN
KRAS	PTGS2
ANXA2	PPARA
NR4A2	CDKN1A
TWF1	SOX4
SMAD2
TBX3
AKT1
TWIST1
SOX9
OTX2
SOD1
CCL2
VEGFA

## Sheet: Table S3
Table S3. Top 10 enriched pathways for target genes of DE-miRNAs
Source	Pathway	Pathway ID	Negative log10 of adjusted P-value	Intersections
GO:BP	tube morphogenesis	GO:0035239	12.8879	MTDH,SMAD3,CASP3,APOE,SKI,NOTCH3,ESR1,MET,GJA1,NRP1,SFRP1,KRAS,ANXA2,SMAD2,TBX3,AKT1,TWIST1,SOX9,CCL2,VEGFA
GO:BP	animal organ development	GO:0048513	11.8093	SMAD3,MMP16,PLCE1,CASP3,NKIRAS2,SKI,NOTCH3,ESR1,MET,UTRN,PAX3,GJA1,ACTL6A,NRP1,G6PD,CCND1,SFRP1,KRAS,ANXA2,NR4A2,SMAD2,TBX3,AKT1,TWIST1,SOX9,OTX2,SOD1,CCL2,VEGFA
GO:BP	pentose biosynthetic process	GO:0019322	4.31388	PGD,G6PD
GO:BP	pentose-phosphate shunt	GO:0006098	3.98027	TKT,PGD,G6PD
GO:BP	positive regulation of mitotic cell cycle phase transition	GO:1901992	3.58147	CDK4,CCND2,CCND1,AKT1
GO:BP	primary miRNA processing	GO:0031053	2.56376	SMAD3,SMAD2
GO:BP	positive regulation of transforming growth factor beta3 production	GO:0032916	2.14954	SMAD3
GO:BP	negative regulation of lung blood pressure	GO:0061767	2.14954	SMAD3
GO:BP	basophil chemotaxis	GO:0002575	2.14954	VEGFA
GO:BP	actin phosphorylation	GO:0031289	2.14954	TWF1
GO:CC	transcription regulator complex	GO:0005667	4.98526	SMAD3,SKI,ESR1,CDK4,NR1H3,CCND1,ANXA2,NR4A2,SMAD2,SOX9
GO:CC	chromatin	GO:0000785	3.8833	SMAD3,ESR1,CDK4,CCND2,PAX3,ACTL6A,NR1H3,NR4A2,SMAD2,TBX3,TWIST1,SOX9,OTX2
GO:CC	cyclin D1-CDK4 complex	GO:0097128	3.57755	CDK4,CCND1
GO:CC	nucleoplasm	GO:0005654	3.57165	MTDH,SMAD3,CASP3,SKI,NOTCH3,ESR1,UTRN,CDK4,CCND2,PAX3,GJA1,ACTL6A,NR1H3,TKT,CCND1,NR4A2,SMAD2,AKT1,TWIST1,SOX9,SOD1
GO:CC	cell-cell junction	GO:0005911	3.57165	MTDH,CDK4,GJA1,CCND1,ANXA2,TWF1,AKT1,VEGFA
GO:CC	cyclin D2-CDK4 complex	GO:0097129	3.40199	CDK4,CCND2
GO:CC	VEGF-A complex	GO:1990150	1.76248	VEGFA
GO:CC	extracellular space	GO:0005615	1.69829	MMP16,APOE,UTRN,FSTL1,TAC1,NRP1,TKT,PGD,G6PD,SFRP1,ANXA2,SOD1,CCL2,VEGFA
GO:CC	plasma membrane bounded cell projection	GO:0120025	1.65039	PLCE1,APOE,UTRN,TAC1,NRP1,VAMP2,TWF1,TBX3,AKT1,OTX2,SOD1
GO:CC	external encapsulating structure	GO:0030312	1.62983	MMP16,APOE,SFRP1,ANXA2,VEGFA
GO:MF	enzyme binding	GO:0019899	5.51861	SMAD3,PLCE1,CASP3,APOE,SKI,NOTCH3,ESR1,MET,UTRN,CCND2,GJA1,NRP1,CCND1,ANXA2,SMAD2,AKT1,TWIST1,SOX9,SOD1
GO:MF	enzyme regulator activity	GO:0030234	4.00321	MMP16,PLCE1,CASP3,APOE,SKI,ESR1,CDK4,CCND2,NRP1,CCND1,ANXA2,AKT1,VEGFA
GO:MF	DNA-binding transcription activator activity, RNA polymerase II-specific	GO:0001228	3.78121	SMAD3,ESR1,NR1H3,NR4A2,SMAD2,TBX3,SOX9,OTX2
GO:MF	sterol response element binding	GO:0032810	3.48126	SMAD3,NR1H3
GO:MF	sulfur compound binding	GO:1901681	3.38396	APOE,FSTL1,NRP1,TKT,SFRP1,VEGFA
GO:MF	RNA polymerase II-specific DNA-binding transcription factor binding	GO:0061629	2.93784	MTDH,SMAD3,ESR1,NR4A2,SMAD2,TBX3
GO:MF	semaphorin receptor activity	GO:0017154	2.53868	MET,NRP1
GO:MF	protein kinase activity	GO:0004672	2.05576	MET,CDK4,NRP1,CCND1,AKT1,CCL2
GO:MF	phosphogluconate dehydrogenase (decarboxylating) activity	GO:0004616	1.95139	PGD
GO:MF	oxidoreductase activity, acting on CH-OH group of donors	GO:0016614	1.82817	GPD2,PGD,G6PD
REAC	Generic Transcription Pathway	REAC:R-HSA-212436	4.63331	SMAD3,APOE,SKI,NOTCH3,ESR1,MET,CDK4,CCND2,ACTL6A,G6PD,CCND1,KRAS,NR4A2,SMAD2,AKT1,TWIST1,SOX9,VEGFA
REAC	RNA Polymerase II Transcription	REAC:R-HSA-73857	4.30614	SMAD3,APOE,SKI,NOTCH3,ESR1,MET,CDK4,CCND2,ACTL6A,G6PD,CCND1,KRAS,NR4A2,SMAD2,AKT1,TWIST1,SOX9,VEGFA
REAC	Signaling by Interleukins	REAC:R-HSA-449147	4.25965	SMAD3,CASP3,NKIRAS2,VAMP2,CCND1,ANXA2,AKT1,TWIST1,SOD1,CCL2,VEGFA
REAC	Drug-mediated inhibition of CDK4/CDK6 activity	REAC:R-HSA-9754119	4.25965	CDK4,CCND2,CCND1
REAC	Gene expression (Transcription)	REAC:R-HSA-74160	3.95797	SMAD3,APOE,SKI,NOTCH3,ESR1,MET,CDK4,CCND2,ACTL6A,G6PD,CCND1,KRAS,NR4A2,SMAD2,AKT1,TWIST1,SOX9,VEGFA
REAC	NFE2L2 regulates pentose phosphate pathway genes	REAC:R-HSA-9818028	3.77009	TKT,PGD,G6PD
REAC	Transcriptional regulation by RUNX2	REAC:R-HSA-8878166	3.66225	ESR1,CDK4,CCND1,AKT1,TWIST1,SOX9
REAC	Cytokine Signaling in Immune system	REAC:R-HSA-1280215	3.583	SMAD3,CASP3,NKIRAS2,VAMP2,CCND1,KRAS,ANXA2,AKT1,TWIST1,SOD1,CCL2,VEGFA
REAC	Signal Transduction	REAC:R-HSA-162582	3.34696	SMAD3,CASP3,APOE,SKI,NOTCH3,ESR1,MET,FSTL1,CDK4,TAC1,GJA1,NR1H3,NRP1,CCND1,SFRP1,KRAS,TWF1,SMAD2,AKT1,SOX9,CCL2,VEGFA
REAC	Pentose phosphate pathway	REAC:R-HSA-71336	3.08969	TKT,PGD,G6PD

## Sheet: Table S4
Table S4. Top 10 enriched pathways for target genes of unique miRNAs
Source	Pathway	Pathway ID	Negative log10 of adjusted P-value	Intersections
GO:BP	Aging	GO:0007568	5.56425	EIF2S1,BCL6,CAT,SERPINE1,TP53,BCL2,PDGFRB,PTGS2,CDKN1A
GO:BP	Artery morphogenesis	GO:0048844	5.56425	HOXA1,DLL4,NOTCH1,SIX1,PDGFRB,SOX4
GO:BP	Aorta morphogenesis	GO:0035909	5.56425	DLL4,NOTCH1,SIX1,PDGFRB,SOX4
GO:BP	Artery development	GO:0060840	4.93487	HOXA1,DLL4,NOTCH1,SIX1,PDGFRB,SOX4
GO:BP	Aorta development	GO:0035904	4.61032	DLL4,NOTCH1,SIX1,PDGFRB,SOX4
GO:BP	Positive regulation of transcription from RNA polymerase II promoter involved in cellular response to chemical stimulus	GO:1901522	4.61032	SMAD1,RUNX2,NOTCH1,TP53
GO:BP	Response to UV	GO:0009411	4.35516	EIF2S1,CAT,TP53,BCL2,PTGS2,CDKN1A
GO:BP	Muscle cell proliferation	GO:0033002	4.31112	SMAD1,DNMT1,NOTCH1,SIX1,PDGFRB,PTGS2,CDKN1A
GO:BP	T cell differentiation	GO:0030217	4.2897	BCL6,SOCS1,RUNX2,DLL4,TP53,BCL2,SOX4
GO:BP	Negative regulation of growth	GO:0045926	4.2897	BCL6,NOTCH1,TP53,BCL2,FXN,PPARA,CDKN1A
GO:CC	Transferase complex, transferring phosphorus-containing groups	GO:0061695	2.28213	CCNE2,SOCS1,BECN1,TP53,CDKN1A
GO:CC	Replication fork	GO:0005657	2.00746	BCL6,DNMT1,TP53
GO:CC	Pericentric heterochromatin	GO:0005721	1.8965	SNAI1,DNMT1
GO:CC	Transcription regulator complex	GO:0005667	1.8965	SMAD1,RUNX2,BCL9,SIX1,TP53
GO:CC	Phosphatidylinositol 3-kinase complex	GO:0005942	1.8079	SOCS1,BECN1
GO:CC	Nuclear envelope	GO:0005635	1.8079	EIF5A2,SMAD1,TP53,BCL2,PTGS2
GO:CC	Phagophore assembly site	GO:0000407	1.79296	ATG12,BECN1
GO:CC	Nuclear membrane	GO:0031965	1.77433	SMAD1,TP53,BCL2,PTGS2
GO:CC	Cyclin-dependent protein kinase holoenzyme complex	GO:0000307	1.6741	CCNE2,CDKN1A
GO:CC	RNA polymerase II transcription regulator complex	GO:0090575	1.6741	SMAD1,BCL9,TP53
GO:MF	Ubiquitin protein ligase binding	GO:0031625	1.85855	SMAD1,BECN1,TP53,BCL2,CDKN1A
GO:MF	Ubiquitin-like protein ligase binding	GO:0044389	1.85855	SMAD1,BECN1,TP53,BCL2,CDKN1A
GO:MF	Repressing transcription factor binding	GO:0070491	1.85855	RUNX2,BCL2,PPARA
GO:MF	Notch binding	GO:0005112	1.54738	DLL4,NOTCH1
GO:MF	Transcription coactivator binding	GO:0001223	1.54738	SIX1,PPARA
GO:MF	Phosphatidylinositol 3-kinase binding	GO:0043548	1.54738	BECN1,PDGFRB
GO:MF	Protein phosphatase 2A binding	GO:0051721	1.54738	TP53,BCL2
GO:MF	Protease binding	GO:0002020	1.50724	SERPINE1,TP53,BCL2
GO:MF	Cyclin-dependent protein serine/threonine kinase regulator activity	GO:0016538	1.40871	CCNE2,CDKN1A
GO:MF	Transcription cofactor binding	GO:0001221	1.40871	SIX1,PPARA
REAC	Interleukin-4 and Interleukin-13 signaling	REAC:R-HSA-6785807	4.40962	BCL6,SOCS1,TP53,BCL2,PTGS2,CDKN1A
REAC	TP53 Regulates Transcription of Genes Involved in G1 Cell Cycle Arrest	REAC:R-HSA-6804116	3.23496	CCNE2,TP53,CDKN1A
REAC	Transcriptional activation of cell cycle inhibitor p21	REAC:R-HSA-69895	2.71456	TP53,CDKN1A
REAC	Transcriptional activation of p53 responsive genes	REAC:R-HSA-69560	2.71456	TP53,CDKN1A
REAC	Cytokine Signaling in Immune system	REAC:R-HSA-1280215	2.71456	EIF2S1,BCL6,SOCS1,BECN1,TP53,BCL2,MAP3K8,PTGS2,CDKN1A
REAC	Signaling by Interleukins	REAC:R-HSA-449147	2.54415	BCL6,SOCS1,TP53,BCL2,MAP3K8,PTGS2,CDKN1A
REAC	RUNX3 regulates CDKN1A transcription	REAC:R-HSA-8941855	2.47327	TP53,CDKN1A
REAC	Cellular response to chemical stress	REAC:R-HSA-9711123	2.47327	CAT,NOTCH1,BCL2,PPARA,CDKN1A
REAC	Signaling by NOTCH1 t(7;9)(NOTCH1:M1580_K2555) Translocation Mutant	REAC:R-HSA-2660825	2.47327	DLL4,NOTCH1
REAC	Constitutive Signaling by NOTCH1 t(7;9)(NOTCH1:M1580_K2555) Translocation Mutant	REAC:R-HSA-2660826	2.47327	DLL4,NOTCH1
